# Supplementary material for: Regulation of HDAC11 gene expression in early myogenic differentiation
Source: PeerJ. 2023 Aug 30;11:e15961. doi: 10.7717/peerj.15961 (PMC10474826; doi:10.7717/peerj.15961)
Supplement: Supplemental Information 1 [file peerj-11-15961-s001.xlsx]

## Sheet: Fig. 2
Fig. 2D
Hdac11_ MyoD ChIP	1	2	3	Avg	SEM	Ttest
GM	0.00527001	0.0140266	0.0209737	0.0134234	0.00454867
DM	0.0609697	0.0744708	0.0525827	0.0626744	0.00638334	0.00326187
ng
GM	0.000163005	0.00129837	0.00190959	0.00112366	0.000512314
DM	0.00601005	0.00574284	0.0106699	0.00747428	0.00160159
Fig. 2E
Hdac11_ p300 ChIP
GM	0	0.0319043	0.0282857	0.0200633	0.0100979
DM	0.111328	0.0964624	0.107315	0.105035	0.00444548	0.0015226
ng
GM	0.000533211	0.00758365	0.00285259	0.00365648	0.00207705
DM	0.00904565	0.0198709	0.0141663	0.0143609	0.00313019
Fig. 2F
Hdac11_RT-PCR		Avg	SEM
shCtl-GM	1.02214
	1.01284	1.00031	0.0173903
	0.965941
shCtl-DM	11.2474
	11.4735	11.497	0.151302
	11.77
shEP300-GM	1.2714
		1.40047	0.129071
	1.52954
ShEP300-DM	4.32729
	4.96619	4.82605	0.257236	1.08913e-06
	5.18468

## Sheet: Fig. 3
Fig. 3D
Hdac11_ MyoD ChIP	1	2	3	Avg	SEM	Ttest
GM	0.00344666	0.00681576	0.00767767	0.00598003	0.00129242
Ctl	0.0691451	0.0790277	0.0762079	0.0747936	0.0029427
Bex	0.148978	0.131419	0.102901	0.127766	0.0134419	0.0182365
ng
GM	0.00153474	0.00426536	0.000464231	0.00208811	0.00113298
Ctl	0.0366258	0.0349722	0.04642	0.0393394	0.00357661
Bex	0.0516171	0.044327	0.0530793	0.0496745	0.00271005
Fig. 3E
Hdac11_ p300 ChIP
GM	0.00541415	0.0432879	0.0185327	0.0224116	0.011117
Ctl	0.108807	0.0668599	0.127686	0.101117	0.0179962
Bex	0.253495	0.242146	0.189929	0.228523	0.0195965	0.00868445
ng
GM	0.00267883	0.00408453	0.004224	0.00366246	0.000494042
Ctl	0.0200573	0.0296274	0.0374572	0.0290473	0.00503723
Bex	0.0255652	0.0250006	0.0534491	0.0346716	0.00940129
Fig. 3F
Hdac11_RT-PCR	RQ	Avg	SEM	Ttest
shCtl-GM	1.05272
	0.994074	1.00079	0.0282398
	0.955586
shCtl-Ctl	4.99548
	4.77501	5.03155	0.159545
	5.32415
shCtl-Bex	8.79569
	11.5235	10.3571	0.811848
	10.7521
shEP300-GM	0.238981
	0.259728	0.255058	0.00827063
	0.266466
shEP300-DM	2.12445
	2.40367	2.24426	0.0830009
	2.20466
shEP300-Bex	3.27169
	3.12209	3.26498	0.0806264	0.000964041
	3.40115
